# Supplementary material for: Theoretical Investigation of Geometries and Bonding of Indium Hydrides in the In2Hx and In3Hy (x = 0–4,6; y = 0–5) Series
Source: Molecules. 2022 Dec 26;28(1):183. doi: 10.3390/molecules28010183 (PMC9822201; doi:10.3390/molecules28010183)
Supplement: Supplementary file 1 [file molecules-28-00183-s001.zip]

Archive with 1 entries (1 files):
- molecules-2085461-supplementary.pdf
